# Supplementary material for: Species Delimitation Methods Facilitate the Identification of Cryptic Species Within the Broadly Distributed Species in Homoeocerus (Tliponius) (Insecta: Hemiptera: Coreidae)
Source: Insects. 2025 Aug 1;16(8):797. doi: 10.3390/insects16080797 (PMC12386385; doi:10.3390/insects16080797)
Supplement: Supplementary file 1 [file insects-16-00797-s001.zip]

Archive with 4 entries (2 files):
- insects-3728188 supplementary/
- insects-3728188 supplementary/Supplement Table.xlsx
- insects-3728188 supplementary/__MACOSX/
- insects-3728188 supplementary/__MACOSX/._Supplement Table.xlsx
