# Supplementary material for: Species Delimitation Methods Facilitate the Identification of Cryptic Species Within the Broadly Distributed Species in Homoeocerus (Tliponius) (Insecta: Hemiptera: Coreidae)
Source: Insects. 2025 Aug 1;16(8):797. doi: 10.3390/insects16080797 (PMC12386385; doi:10.3390/insects16080797)
Supplement: Supplementary file 1 [file insects-16-00797-s001.zip › insects-3728188 supplementary/Supplement Table.xlsx]

## Sheet: Index
	Supplementary Materials for
Index	Species delimitation methods facilitated the identification of cryptic species within the broadly distributed species in Homoeocerus (Tliponius) (Insecta: Hemiptera: Coreidae)
Table S1.	Experimental sample information.
Table S2.	Best-fit models of sequence evolution and partitioning schemes selected by PartitionFinder2 for phylogenetic reconstructions.
Table S3.	Species delimitation results based on the COI dataset by ASAP (n: 28 samples).
Table S4.	Species delimitation results based on the COI dataset by ABGD (n: 28 samples).
Table S5.	Species delimitation results based on the COI dataset by GMYC (n: 28 samples).
Table S6.	Species delimitation results based on the COI dataset by PTP/bPTP (n: 28 samples).
Table S7.	Species delimitation results based on the 13PCGs dataset by ASAP (n: 28 samples).
Table S8.	Species delimitation results based on the 13PCGs dataset by ABGD (n: 28 samples).
Table S9.	Species delimitation results based on the 13PCGs dataset by GMYC (n: 28 samples).
Table S10.	Species delimitation results based on the 13PCGs dataset by PTP/bPTP (n: 28 samples).
Table S11.	COI genetic distance of individuals.
Table S12.	COI genetic distance of the species groups.
Table S13.	Composition and skewness of the Tliponius mitogenome.

## Sheet: Table S1
Table S1. Experimental sample information.								back to INDEX
Species	Sample names	Collection Place	Longitude (°E)	Latitude (°N)	Altitude (m)	Collection date
H. (T.) dilatatus 6	Hdlt_AHAQ01	Anqing City, Anhui Province	116.079	30.9853	1034	2019-VII-28
	Hdlt_GZZY06	Zunyi City, Guizhou Province	107.206	28.2412	1500-1700	2019-VII-4
	Hdlt_HEBD02	Baoding City, Hebei Province	113.96	38.8879	888	2013-VII-9
	Hdlt_HLHN03	Jiamusi City, Heilongjiang Province	130.669	46.2806	170	2015-VIII-4
	Hdlt_SDZB04	Zibo City, Shandong Province	118.059	36.2947	474-846	2017-VII-8
	Hdlt_SXQL04	Qinling, Shaanxi Province	109.808	33.5028	855	2014-V-29
H. (T.) unipunctatus 8	Hupt_CQBB02	Jinyun Mountain, Chongqing Province	106.37	29.8194	800	2014-VII-31
	Hupt_FJLY02	Longyan City, Fujian Province	117.012	24.9769	488	2016-VIII-16
	Hupt_GDLZ02	Lianzhou City, Guangdong Province	112.404	25.0194	200	2015-VI-26
	Hupt_JSWX01	Wuxi City, Jiangsu Province	119.759	31.2732	110	2019-VII-21
	Hupt_JXNC01	Nanchang City, Jiangxi Province	115.759	28.8395		2019-VII-26
	Hupt_LW01	Vientiane Province, Laos	102.15	19.3869	1447	2018-XI-14
	Hupt_VT01	Vinh Phuc Province, Vietnam	105.712	21.3877	60	2019-VI-30
	Hupt_YNJH01	Jinghong County, Yunnan Province	101.204	21.9658	747	2018-VII-15
H, (T.) dianensis 2	Hupt_YNML02	Mengla County, Yunnan Province	101.692	21.1934	879	2014-VIII-18
	Hupt_YNML03	Mengla County, Yunnan Province	101.639	21.7452	821	2014-VIII-22
H. (T.) marginellus 7	Hmgl_AHHS02	Huangshan City, Anhui Province	118.183	29.7862		2014-VIII-12
	Hmgl_GDHZ01	Huizhou City, Guangdong Province	114.438	23.3332	50	2012-VIII-13
	Hmgl_GDLZ01	Lianzhou City, Guangdong Province	112.404	25.0194	200	2015-VI-26
	Hmgl_HABS02	Baisha County, Hainan Province	109.42	19.1072	221	2017-VII-27
	Hmgl_JXNC01	Nanchang City, Jiangxi Province	115.759	28.8395		2019-VII-26
	Hmgl_TLCR01	Chiang Rai, Thailand	99.8228	19.6682	378	2018-VIII-24
	Hmgl_YNML01	Mengla County, Yunnan Province	101.653	21.7281	250	2014-VIII-20
H. (T.) laevilineus	Hlvn_GDHZ02	Huizhou City, Guangdong Province	114.438	23.3332	50	2012-VIII-13
	Hlvn_GDHZ08	Huizhou City, Guangdong Province	114.438	23.3332	50	2012-VIII-13
H. (T.) marginiventris	Hmvt_GZML01	Maolan Reserve, Guizhou Province	107.9	25.2513	796	2015-VII-24
	Hmvt_YNGN01	Wenshan Prefecture, Yunnan Province	105.495	23.7562	1046	2020-VIII-9
H. (T.) yunnanensis	Hyns_YNML01	Mengla County, Yunnan Province	101.545	21.7233	818	2013-VIII-8
H. (A.) bannaensis	Abnn_GXGL01	Guilin City, Guangxi Province	110.481	25.8625	395	2017-VIII-5
H. (A.) bipunctatus	Abpt_GDMZ01	Meizhou City, Guangdong Province	116.789	24.6494	485	2017-X-30
H. (A.) graminis	Agmn_GDMZ01	Meizhou City, Guangdong Province	116.789	24.6494	485	2017-X-30
Manocoreus montanus	Mmon_GZLZ02	Qingyuan City, Guangdong Province	112.415	25.1255	600	2015-VI-27

## Sheet: Table S2
Table S2. Best-fit models of sequence evolution and partitioning schemes selected by PartitionFinder2 for phylogenetic reconstructions.								back to INDEX
Subset	Partition names	Best Model
1	ATP8, ATP6, CytB, CO1, CO3, CO2	GTR+I+G
2	ND1, ND4l, ND5, ND4	HKY+I+G
3	ND2	HKY+G
4	ND6, ND3	HKY+G

## Sheet: Table S3
Table S3. Species delimitation results based on the COI dataset by ASAP (n: 28 samples).				back to INDEX
Group	n	Sample names
Group[ 1 ]	6	Hdlt_AHAQ01, Hdlt_SXQL04, Hdlt_HEBD02, Hdlt_GZZY06, Hdlt_HLHN03, Hdlt_SDZB04
Group[ 2 ]	2	Hlvn_GDHZ02, Hlvn_GDHZ05
Group[ 3 ]	7	Hmgl_AHHS02, Hmgl_JXNC01, Hmgl_GDLZ01, Hmgl_GDHZ01, Hmgl_YNML01, Hmgl_HABS02, Hmgl_TLCR01
Group[ 4 ]	2	Hmvt_GZML01, Hmvt_YNGN01
Group[ 5 ]	8	Hupt_CQBB02, Hupt_FJLY02, Hupt_LW01, Hupt_YNJH01, Hupt_GDLZ02, Hupt_JSWX01, Hupt_JXNC01, Hupt_VT01
Group[ 6 ]	2	Hupt_YNML02, Hupt_YNML03
Group[ 7 ]	1	Hyns_YNML01

## Sheet: Table S4
Table S4. Species delimitation results based on the COI dataset by ABGD (n: 28 samples).				back to INDEX
Group	n	Sample names
Group[ 1 ]	6	Hdlt_AHAQ01, Hdlt_SXQL04, Hdlt_HEBD02, Hdlt_GZZY06, Hdlt_HLHN03, Hdlt_SDZB04
Group[ 2 ]	2	Hlvn_GDHZ02, Hlvn_GDHZ05
Group[ 3 ]	7	Hmgl_AHHS02, Hmgl_JXNC01, Hmgl_GDLZ01, Hmgl_GDHZ01, Hmgl_YNML01, Hmgl_HABS02, Hmgl_TLCR01
Group[ 4 ]	2	Hmvt_GZML01, Hmvt_YNGN01
Group[ 5 ]	8	Hupt_CQBB02, Hupt_FJLY02, Hupt_LW01, Hupt_YNJH01, Hupt_GDLZ02, Hupt_JSWX01, Hupt_JXNC01, Hupt_VT01
Group[ 6 ]	2	Hupt_YNML02, Hupt_YNML03
Group[ 7 ]	1	Hyns_YNML01

## Sheet: Table S5
Table S5. Species delimitation results based on the COI dataset by GMYC (n: 28 samples).				back to INDEX
Group	n	Sample names
Group[ 1 ]	6	Hdlt_AHAQ01, Hdlt_SXQL04, Hdlt_HEBD02, Hdlt_GZZY06, Hdlt_HLHN03, Hdlt_SDZB04
Group[ 2 ]	2	Hlvn_GDHZ02, Hlvn_GDHZ05
Group[ 3 ]	7	Hmgl_AHHS02, Hmgl_JXNC01, Hmgl_GDLZ01, Hmgl_GDHZ01, Hmgl_YNML01, Hmgl_HABS02, Hmgl_TLCR01
Group[ 4 ]	2	Hmvt_GZML01, Hmvt_YNGN01
Group[ 5 ]	8	Hupt_CQBB02, Hupt_FJLY02, Hupt_LW01, Hupt_YNJH01, Hupt_GDLZ02, Hupt_JSWX01, Hupt_JXNC01, Hupt_VT01
Group[ 6 ]	2	Hupt_YNML02, Hupt_YNML03
Group[ 7 ]	1	Hyns_YNML01

## Sheet: Table S6
Table S6. Species delimitation results based on the COI dataset by PTP/bPTP (n: 28 samples).				back to INDEX
Group	n	Sample names
Group[ 1 ]	6	Hdlt_AHAQ01, Hdlt_SXQL04, Hdlt_HEBD02, Hdlt_GZZY06, Hdlt_HLHN03, Hdlt_SDZB04
Group[ 2 ]	2	Hlvn_GDHZ02, Hlvn_GDHZ05
Group[ 3 ]	7	Hmgl_AHHS02, Hmgl_JXNC01, Hmgl_GDLZ01, Hmgl_GDHZ01, Hmgl_YNML01, Hmgl_HABS02, Hmgl_TLCR01
Group[ 4 ]	2	Hmvt_GZML01, Hmvt_YNGN01
Group[ 5 ]	8	Hupt_CQBB02, Hupt_FJLY02, Hupt_LW01, Hupt_YNJH01, Hupt_GDLZ02, Hupt_JSWX01, Hupt_JXNC01, Hupt_VT01
Group[ 6 ]	2	Hupt_YNML02, Hupt_YNML03
Group[ 7 ]	1	Hyns_YNML01

## Sheet: Table S7
Table S7. Species delimitation results based on the 13PCGs dataset by ASAP (n: 28 samples).				back to INDEX
Group	n	Sample names
Group[ 1 ]	6	Hdlt_AHAQ01, Hdlt_SXQL04, Hdlt_HEBD02, Hdlt_GZZY06, Hdlt_HLHN03, Hdlt_SDZB04
Group[ 2 ]	2	Hupt_YNML02, Hupt_YNML03
Group[ 3 ]	8	Hupt_CQBB02, Hupt_FJLY02, Hupt_LW01, Hupt_YNJH01, Hupt_GDLZ02, Hupt_JSWX01, Hupt_JXNC01, Hupt_VT01
Group[ 4 ]	2	Hlvn_GDHZ02, Hlvn_GDHZ05
Group[ 5 ]	7	Hmgl_AHHS02, Hmgl_JXNC01, Hmgl_GDLZ01, Hmgl_GDHZ01, Hmgl_YNML01, Hmgl_HABS02, Hmgl_TLCR01
Group[ 6 ]	2	Hmvt_GZML01, Hmvt_YNGN01
Group[ 7 ]	1	Hyns_YNML01

## Sheet: Table S8
Table S8. Species delimitation results based on the 13PCGs dataset by ABGD (n: 28 samples).				back to INDEX
Group	n	Sample names
Group[ 1 ]	6	Hdlt_AHAQ01, Hdlt_SXQL04, Hdlt_HEBD02, Hdlt_GZZY06, Hdlt_HLHN03, Hdlt_SDZB04
Group[ 2 ]	2	Hupt_YNML03, Hupt_YNML02
Group[ 3 ]	2	Hlvn_GDHZ02, Hlvn_GDHZ05
Group[ 4 ]	7	Hmgl_AHHS02, Hmgl_JXNC01, Hmgl_GDLZ01, Hmgl_GDHZ01, Hmgl_YNML01, Hmgl_HABS02, Hmgl_TLCR01
Group[ 5 ]	2	Hmvt_GZML01, Hmvt_YNGN01
Group[ 6 ]	8	Hupt_CQBB02, Hupt_FJLY02, Hupt_LW01, Hupt_YNJH01, Hupt_GDLZ02, Hupt_JSWX01, Hupt_JXNC01, Hupt_VT01
Group[ 7 ]	1	Hyns_YNML01

## Sheet: Table S9
Table S9. Species delimitation results based on the 13PCGs dataset by GMYC (n: 28 samples).				back to INDEX
Group	n	Sample names
Group[ 1 ]	6	Hdlt_AHAQ01, Hdlt_SXQL04, Hdlt_HEBD02, Hdlt_GZZY06, Hdlt_HLHN03, Hdlt_SDZB04
Group[ 2 ]	1	Hyns_YNML01
Group[ 3 ]	2	Hlvn_GDHZ02, Hlvn_GDHZ05
Group[ 4 ]	2	Hmvt_GZML01, Hmvt_YNGN01
Group[ 5 ]	2	Hupt_YNML03, Hupt_YNML02
Group[ 6 ]	8	Hupt_CQBB02, Hupt_FJLY02, Hupt_LW01, Hupt_YNJH01, Hupt_GDLZ02, Hupt_JSWX01, Hupt_JXNC01, Hupt_VT01
Group[ 7 ]	1	Hmgl_TLCR01
Group[ 8 ]	3	Hmgl_AHHS02, Hmgl_JXNC01, Hmgl_GDLZ01,
Group[ 9 ]	3	Hmgl_GDHZ01, Hmgl_YNML01, Hmgl_HABS02

[truncated: 4 more sheets: Table S10, Table S11, Table S12, Table S13]
